# Supplementary material for: Co-Creation of Mental Health Intervention for Adolescents: A Social Hackathon Approach
Source: Healthcare (Basel). 2026 May 12;14(10):1315. doi: 10.3390/healthcare14101315 (PMC13205654; doi:10.3390/healthcare14101315)
Supplement: Supplementary file 1 [file healthcare-14-01315-s001.zip]

Archive with 8 entries (8 files):
- 1. Pre-Screening Survey material.pdf
- 2. Hackathon procedure material.pdf
- 3. Project transcripts.pdf
- 4. Participant Characteristics.xlsx
- 5. participant_connection_map interactive HML.html
- 6. alluvials diagram interactive HTML.html
- 7. content_solution_lift_by_round interactive HTML.html
- 8. Mental Health hackathon Study full MAXQDA dataset.mqda
