# Supplementary material for: Co-Creation of Mental Health Intervention for Adolescents: A Social Hackathon Approach
Source: Healthcare (Basel). 2026 May 12;14(10):1315. doi: 10.3390/healthcare14101315 (PMC13205654; doi:10.3390/healthcare14101315)
Supplement: Supplementary file 1 [file healthcare-14-01315-s001.zip › 4. Participant Characteristics.xlsx]

## Sheet: Student characteristics
Participant	Gender	Age	Homecountry	Hostcountry	Track	Hackathon group	Path	Round
P1	female	17	Switzerland	UK	TL2	Orange Fox	C1	1
P2	male	17	Turkey	Germany	PS2	Black Bee	B1	1
P3	male	17	Turkey	Germany	PM2	Blue Duck	A1	2
P4	female	16	Hungary	Belgium	PM4	Purple Horse	A1	1
P5	male	18	Estonia	Austria	PS1	Blue Iguana	B2	1
P6	female	17	Switzerland	Spain	DT4	Orange Iguana	A1	1
P7	female	16	Denmark	France	TL5	Blue Elephant	B1	1
P8	male	18	Japan	France	PS2	Black Horse	C3	1
P9	female	16	Turkey	Germany	PS2	Purple Albatros	B3	1
P10	female	17	Germany	Switzerland	PS5	Blue Bee	B3	1
P11	female	17	Germany	Poland	PS4	Orange Duck	B1	1
P12	female	17	Germany	Netherlands	PM2	Pink Iguana	A1	2
P13	female	16	Slovakia	Belgium (Wallonia)	PM2	Black Iguana	B1	1
P14	male	17	Italy	Germany	PS5	Orange Duck	B1	1
P15	female	17	Hungary	Germany	PS1	Pink Iguana	A1	2
P16	female	18	Thailand	Germany	PM2	Blue Elephant	B1	1
P17	female	15	Spain	Switzerland	DT3	Black Bee	B1	1
P18	female	17	Italy	Germany	PM3	Purple Goat	B1	2
P19	female	17	USA	France	PS1	Purple Fox	C1	1
P20	female	18	Argentina	Switzerland	DT2	Purple Iguana		1
P21	female	16	Denmark	Uruguay	TL4	Blue Duck	A1	2
P22	male	17	Turkey	Germany	PM1	Purple Iguana		1
P23	female	17	Germany	Spain	PM1	Pink Cat	C1	1
P24	female	17	Czech Republic	Germany	TL3	Purple Cat	C1	1
P25	female	16	Switzerland	France	PS3	Purple Cat	C1	1
P26	female	18	Germany	France	PS2	Black Fox	B1	2
P27	female	18	Switzerland	United Kingdom	TL3	Purple Elephant	C1	1
P28	female	16	USA	Norway	TL4	Orange Bee	C2	3
P29	female	18	Canada	Germany	DT1	Blue Elephant	B1	1
P30	male	16	Turkey	Germany	TL3	Black Cat		1
P31	male	18	Turkey	Germany	TL1	Blue Iguana	B2	1
P32	female	16	Germany	Italy	DT2	Orange Elephant	A2	1
P33	female	17	Finland	United Kingdom	DT3	Purple Goat	B1	2
P34	female	17	Germany	Belgium	DT4	Purple Fox	C1	1
P35	male	17	Czech Republic	Germany	TL5	Blue Bee	B3	1
P36	female	17	Turkey	Germany	TL1	Black Horse	C3	1
P37	female	17	Turkey	Germany	PS3	Orange Iguana	A1	1
P38	female	18	Norway	Italy	PS2	Blue Cat	C2	1
P39	male	17	Switzerland	Belgium	DT3	Purple Fox	C1	1
P40	female	17	Turkey	Germany	DT3	Black Fox	B1	2
P41	female	16	China	Germany	TL4	Black Fox	B1	2
P42	female	18	Finland	Czech Republic	PS1	Pink Horse	A3	1
P43	female	17	Switzerland	France	PS2	Blue Fox	A3	1
P44	male	15	Turkey	Germany	DT3	Blue Bee	B3	1
P45	female	18	Turkey	Germany	PS5	Blue Bee	B3	1
P46	female	16	Turkey	Germany	PS5	Blue Goat	A2	1
P47	female	18	Argentina	Germany	PM3	Blue Fox	A3	1
P48	female	17	Thailand	Germany	PM1	Orange Bee	C2	3
P49	female	16	Denmark	Germany	PM3	Blue Bee	B3	1
P50	male	17	Bulgaria	Switzerland	PS2	Pink Duck	B1	1
P51	female	15	Bulgaria	France	PS1	Purple Elephant	C1	1
P52	female	17	Germany	France	PM4	Black Cat		1
P53	male	16	Turkey	Germany	TL5	Purple Bee	B3	3
P54	female	16	Germany	Estonia	DT2	Orange Horse	B2	1
P55	male	17	Italy	Germany	PM4	Purple Horse	A1	1
P56	female	16	Turkey	Germany	DT2	Black Elephant	C3	1
P57	male	17	Turkey	Italy	DT4	Black Goat	C1	2
P58	male	18	USA	Switzerland	DT3	Purple Horse	A1	1
P59	female	17	Denmark	Switzerland	DT4	Orange Albatros	B2	1
P60	female	18	Turkey	France	TL3	Orange Albatros	B2	1
P61	female	16	Spain	Germany	TL1	Pink ALbatros	A2	1
P62	female	17	France	Denmark	PS4	Orange Bee	C2	3
P63	male	18	Czech Republic	Ireland	PS2	Orange Goat	B1	2
P64	female	17	Estonia	Germany	PS1	Black Goat	C1	2
P65	female	17	Turkey	Finland	DT2	Blue Elephant	B1	1
P66	female	17	Finland	Belgium	DT4	Orange Fox	C1	1
P67	female	15	Germany	Ireland	PM4	Orange Albatros	B2	1
P68	female	17	Egypt	Germany	TL1	Orange Iguana	A1	1
P69	male	16	Turkey	Germany	PM4	Purple Cat	C1	1
P70	female	16	Denmark	Spain	TL3	Purple Albatros	B3	1
P71	female	15	Germany	Ireland	PS3	Orange Fox	C1	1
P72	male	17	Turkey	France	TL5	Pink Iguana	A1	2
P73	female	17	Turkey	France	PS1	Pink Goat	C3	1
P74	female	18	Belgium (Flanders)	Italy	PS4	Black Albatros	C3	4
P75	female	16	Spain	Germany	PM4	Pink Elephant	C1	3
P76	female	16	Turkey	Germany	TL2	Black Iguana	B1	1
P77	female	17	Czech Republic	Germany	TL1	Purple Duck	B3	1
P78	male	17	Spain	Germany	DT4	Orange Horse	B2	1
P79	female	18	Ecuador	Germany	PS2	Pink Fox	C1	1
P80	female	18	Hungary	Denmark	PS2	Blue Duck	A1	2
P81	female	17	Norway	Italy	TL4	Blue Bee	B3	1
P82	male	16	Denmark	Austria	DT2	Black Iguana	B1	1
P83	female	16	China	Switzerland	PM2	Pink Bee	A2	1
P84	female	17	Japan	Germany	PM3	Black Bee	B1	1
P85	female	17	Japan	Germany	DT1	Purple Horse	A1	1
P86	male	17	Italy	Finland	PM3	Pink Bee	A2	1
P87	male	18	Venezuela	Netherlands	DT4	Black Duck	A1	1
P88	female	15	Spain	Germany	TL2	Pink Duck	B1	1
P89	female	17	Germany	Hungary	DT1	Black Horse	C3	1
P90	female	18	Hungary	Italy	PM1	Pink Elephant	C1	3
P91	female	18	Bulgaria	Germany	PM3	Pink Goat	C3	1
P92	female	17	Japan	Germany	TL5	Black Albatros	C3	4
P93	male	18	Norway	France	PM4	Orange Iguana	A1	1
P94	female	16	Switzerland	Spain	DT2	Pink Goat	C3	1
P95	male	17	Germany	France	TL2	Black Duck	A1	1
P96	female	16	Turkey	Germany	PM3	Orange Horse	B2	1
P97	male	17	Germany	Ireland	PM3	Pink Iguana	A1	2
P98	female	18	Poland	Switzerland	PM4	Purple Goat	B1	2
P99	female	17	Norway	Spain	PM2	Orange Goat	B1	2
P100	female	17	Switzerland	Denmark	TL1	Pink Elephant	C1	3
P101	female	17	Norway	France	PM4	Blue Horse	C1	2
P102	female	16	Germany	France	PS4	Purple Cat	C1	1
P103	male	18	Japan	Germany	PS5	Pink Elephant	C1	3
P104	female	17	Germany	France	PS2	Pink Horse	A3	1
P105	female	17	Norway	Spain	PS2	Pink Albatros	A2	1
P106	female	17	Germany	Denmark	PS4	Black Albatros	C3	4
P107	female	16	Germany	France	PS3	Black Elephant	C3	1
P108	female	16	Thailand	Germany	DT3	Black Fox	B1	2
P109	female	17	Germany	Denmark	PS1	Black Iguana	B1	1
P110	female	18	Finland	Switzerland	DT4	Orange Goat	B1	2
P111	female	18	Norway	Italy	DT3	Pink Elephant	C1	3
P112	female	17	Switzerland	Italy	DT1	Purple Duck	B3	1
P113	male	16	Denmark	Chile	DT2	Purple Elephant	C1	1
P114	male	17	Norway	Ireland	TL5	Purple Albatros	B3	1
P115	male	17	Czech Republic	Germany	PM1	Blue Duck	A1	2
P116	female	17	Austria	Denmark	PS5	Blue Duck	A1	2
P117	female	17	Estonia	Italy	PS2	Purple Albatros	B3	1
P118	female	18	Italy	Finland	DT1	Black Horse	C3	1
P119	female	16	Turkey	Germany	TL3	Purple Elephant	C1	1
P120	female	17	Latvia	Austria	DT2	Black Cat		1
P121	male	18	Finland	France	DT1	Black Goat	C1	2
P122	female	16	Turkey	Italy	PM2	Blue Horse	C1	2
P123	female	16	Estonia	Germany	TL1	Pink Horse	A3	1
P124	male	17	Finland	Spain	PM4	Pink Horse	A3	1
P125	female	17	Turkey	Switzerland	PM4	Purple Elephant	C1	1
P126	male	17	Turkey	France	TL4	Orange Bee	C2	3
P127	female	16	Turkey	Germany	DT3	Purple Duck	B3	1
P128	male	16	Turkey	France	TL5	Black Albatros	C3	4
P129	female	16	Germany	Finland	PM2	Black Duck	A1	1
P130	female	17	Slovakia	Norway	PM1	Pink Cat	C1	1
P131	female	17	Turkey	France	TL2	Pink Bee	A2	1
P132	female	17	Germany	France	DT3	Pink Bee	A2	1
P133	female	18	Switzerland	Germany	PS4	Purple Bee	B3	3
P134	female	16	Switzerland	Ireland	PS4	Pink Fox	C1	1
P135	female	16	Thailand	Germany	DT3	Blue Iguana	B2	1
P136	female	16	Switzerland	UK (InterStudies)	TL5	Orange Goat	B1	2
P137	male	15	Bulgaria	Austria	PM4	Pink Horse	A3	1
P138	male	16	Thailand	Germany	PS2	Pink Bee	A2	1
P139	female	16	Germany	Norway	PM2	Orange Goat	B1	2
P140	female	15	Germany	Bulgaria	PS3	Pink Horse	A3	1
P141	female	17	Germany	Ireland	DT1	Purple Albatros	B3	1
P142	male	17	Czech Republic	Austria	PM4	Pink Duck	B1	1
P143	female	16	Germany	Italy	PS2	Purple Horse	A1	1
P144	female	17	Georgia	Germany	PS5	Orange Bee	C2	3
P145	female	18	Finland	Italy	PM3	Pink Iguana	A1	2
P146	female	18	Bulgaria	Italy	PS1	Orange Horse	B2	1
P147	female	17	Hungary	Germany	PS3	Purple Fox	C1	1
P148	female	16	Latvia	Italy	TL5	Black Iguana	B1	1
P149	female	17	Czech Republic	France	TL3	Blue Albatros	A3	2
P150	female	18	Hungary	Spain	TL5	Black Duck	A1	1
P151	male	16	Czech Republic	Switzerland	PS5	Blue Fox	A3	1
P152	female	17	Slovakia	Germany	PS5	Black Goat	C1	2
P153	female	17	Germany	Denmark	PM4	Purple Cat	C1	1
P154	female	16	Thailand	France	TL2	Orange Cat	C2	1
P155	female	18	Japan	Germany	PM3	Black Elephant	C3	1
P156	female	17	Switzerland	United Kingdom	PM4	Black Bee	B1	1
P157	male	18	Japan	Denmark	PS3	Purple Bee	B3	3
P158	female	17	Switzerland	Ireland	TL3	Pink Bee	A2	1
P159	male	17	Argentina	Germany	PS4	Purple Goat	B1	2
P160	male	17	Thailand	Germany	PS5	Blue Bee	B3	1
P161	female	17	Estonia	Sweden	PM4	Orange Horse	B2	1
P162	male	17	Canada	Germany	PS4	Blue Elephant	B1	1
P163	female	16	France	Denmark	TL5	Pink Goat	C3	1
P164	female	18	Finland	Switzerland	TL4	Blue Iguana	B2	1
P165	female	17	Germany	Finland	PM1	Orange Fox	C1	1
P166	female	18	Slovakia	Germany	PS5	Pink Elephant	C1	3
P167	male	17	Germany	Italy	PS3	Orange Goat	B1	2
P168	female	17	China	Hungary	DT5	Purple Bee	B3	3
P169	male	16	China	Germany	DT2	Orange Goat	B1	2
P170	female	18	Brazil	Germany	PM1	Blue Albatros	A3	2
P171	female	16	China	Germany	DT1	Purple Elephant	C1	1
P172	female	17	Finland	Germany	PS4	Orange Horse	B2	1
P173	female	16	Denmark	USA	TL2	Pink Duck	B1	1
P174	female	17	Czech Republic	Austria	TL5	Purple Cat	C1	1
P175	female	17	Italy	Finland	PM4	Pink Fox	C1	1
P176	male	17	Paraguay	Switzerland	PS5	Black Fox	B1	2
P177	female	17	Spain	Belgium	DT1	Black Albatros	C3	4
P178	female	17	Czech Republic	Switzerland	PM1	Blue Iguana	B2	1
P179	female	17	Thailand	Norway	DT4	Black Bee	B1	1
P180	female	18	Poland	Germany	PM1	Black Cat		1
P181	female	17	Czech Republic	Germany	PM3	Blue Goat	A2	1
P182	male	16	Austria	Norway	TL4	Pink Elephant	C1	3
P183	male	17	Czech Republic	Germany	PS4	Orange Elephant	A2	1
P184	male	18	Japan	Germany	PM2	Orange Elephant	A2	1
P185	female	18	Japan	France	TL4	Pink Cat	C1	1
P186	female	15	Spain	Ireland	PM2	Blue Fox	A3	1
P187	female	18	Estonia	Spain	DT4	Black Cat		1
P188	female	17	Spain	Germany	PS4	Orange Iguana	A1	1
P189	female	17	Germany	Hungary	DT3	Orange Cat	C2	1
P190	female	16	Germany	France	PS3	Pink Bee	A2	1
P191	female	15	Spain	France	PM4	Pink Fox	C1	1
P192	male	17	Poland	Germany	PM1	Blue Cat	C2	1
P193	female	18	Argentina	Netherlands	PS1	Pink Iguana	A1	2
P194	female	17	Norway	Italy	PS4	Black Elephant	C3	1
P195	female	18	France	Denmark	TL1	Blue Goat	A2	1
P196	female	17	Germany	Ireland	PS5	Pink Goat	C3	1
P197	male	16	Italy	Norway	PM2	Black Fox	B1	2
P198	male	15	Estonia	France	PM3	Black Iguana	B1	1
P199	male	16	Turkey	Germany	PS4	Pink Cat	C1	1
P200	female	17	Hungary	Germany	TL1	Blue Duck	A1	2
P201	male	19	Japan	Germany	TL2	Purple Duck	B3	1
P202	female	17	Japan	Estonia	DT3	Blue Cat	C2	1
P203	female	16	Romania	Denmark	TL4	Orange Elephant	A2	1
P204	female	18	Thailand	Switzerland	PM4	Pink Goat	C3	1
P205	male	17	Vietnam	Germany	PM3	Purple Elephant	C1	1
P206	male	17	Vietnam	Germany	DT2	Blue Iguana	B2	1
P207	female	17	Denmark	Austria	TL5	Orange Horse	B2	1
P208	male	19	Estonia	Germany	TL3	Black Bee	B1	1
P209	male	17	Thailand	Germany	DT1	Orange Duck	B1	1
P210	female	17	Estonia	Italy	PS3	Orange Albatros	B2	1
P211	female	18	Norway	France	PM2	Purple Duck	B3	1
P212	male	16	Latvia	Germany	TL3	Pink Horse	A3	1
P213	female	18	Switzerland	Ireland	PS3	Orange Cat	C2	1
P214	male	16	Argentina	Switzerland	DT3	Blue Horse	C1	2
P215	male	17	Switzerland	United Kingdom	PS5	Black Goat	C1	2
P216	female	16	Denmark	Italy	PM3	Black Albatros	C3	4
P217	female	18	Estonia	Italy	PM3	Black Albatros	C3	4
P218	female	16	Thailand	France	DT2	Purple Cat	C1	1
P219	female	18	Japan	Czech Republic	PM4	Black Goat	C1	2
P220	female	17	Estonia	Germany	PM2	Black Horse	C3	1
P221	female	16	Turkey	Germany	PS1	Blue Horse	C1	2
P222	male	16	Turkey	Germany	PS4	Purple Goat	B1	2
P223	female	16	Turkey	Germany	TL2	Blue Albatros	A3	2
P224	male	16	Turkey	Germany	TL1	Blue Fox	A3	1
P225	female	17	Turkey	France	DT2	Blue Goat	A2	1
P226	female	18	Estonia	Spain	PS4	Pink Elephant	C1	3
P227	female	17	China	Switzerland	TL5	Pink Cat	C1	1
P228	male	17	Germany	Finland	TL2	Pink ALbatros	A2	1
P229	male	15	Turkey	Germany	PS3	Pink Duck	B1	1
P230	male	17	Denmark	Germany	TL1	Orange Albatros	B2	1
P231	female	17	Czech Republic	Austria	PM2	Purple Albatros	B3	1
P232	female	16	Turkey	France	TL4	Black Elephant	C3	1
P233	female	16	Spain	Germany	PS2	Purple Elephant	C1	1
P234	female	18	Spain	Germany	PS3	Orange Albatros	B2	1
P235	female	16	Estonia	Belgium	PM1	Blue Bee	B3	1
P236	female	17	Germany	Spain	PS4	Purple Iguana		1
P237	female	17	Germany	Estonia	TL4	Purple Iguana		1
P238	female	17	Switzerland	Norway	DT1	Black Duck	A1	1
P239	male	16	Bulgaria	Germany	PM3	Orange Elephant	A2	1
P240	male	18	Hungary	Germany	DT1	Black Elephant	C3	1
P241	male	17	Czech Republic	Germany	PS3	Black Horse	C3	1
P242	male	18	Belgium (Flanders)	Denmark	TL3	Blue Horse	C1	2
P243	female	16	Czech Republic	Germany	PM3	Black Elephant	C3	1
P244	female	17	Estonia	Germany	TL5	Blue Horse	C1	2
P245	female	17	Poland	Sweden	TL4	Purple Horse	A1	1
P246	female	17	Estonia	UK (InterStudies)	PM1	Pink Albatros	A2	1
P247	female	17	Germany	Ireland	PS1	Blue Elephant	B1	1
P248	female	17	Germany	Estonia	TL1	Black Goat	C1	2
P249	female	16	Denmark	France	DT4	Purple Iguana		1
P250	female	16	Germany	Ireland	TL5	Purple Goat	B1	2
P251	male	17	Estonia	Italy	PM2	Purple Fox	C1	1
P252	female	18	Ecuador	Germany	DT1	Blue Albatros	A3	2
P253	female	18	Poland	Switzerland	PM3	Orange Albatros	B2	1
P254	female	16	Germany	Ireland	PS1	Blue Cat	C2	1
P255	female	18	Belgium (Flanders)	Estonia	DT4	Black Iguana	B1	1
P256	female	17	Thailand	Belgium	PS1	Black Iguana	B1	1
P257	female	16	Turkey	Germany	PM3	Purple Bee	B3	3
P258	female	18	Estonia	France	DT2	Pink Duck	B1	1
P259	male	18	Argentina	Germany	TL3	Black Cat		1
P260	male	18	Turkey	Germany	TL4	Blue Fox	A3	1
P261	female	17	Hungary	Switzerland	PS3	Pink Duck	B1	1
P262	female	18	Turkey	Norway	DT4	Pink Albatros	A2	1
P263	male	18	Finland	Spain	PM2	Blue Cat	C2	1
P264	female	16	France	Ireland	PS2	Orange Elephant	A2	1
P265	male	17	Turkey	Germany	DT4	Pink Fox	C1	1
P266	female	17	Switzerland	Denmark	PS1	Black Bee	B1	1
P267	male	17	Denmark	Italy	TL4	Pink Goat	C3	1
P268	male	17	Germany	Ireland	TL1	Purple Iguana		1
P269	female	16	Germany	Switzerland	PS5	Black Duck	A1	1
P270	female	15	Austria	France	TL3	Purple Iguana		1
P271	male	15	Germany	Hungary	PS5	Blue Albatros	A3	2
P272	female	18	Finland	Italy	DT3	Black Albatros	C3	4
P273	female	16	Japan	Germany	DT3	Orange Cat	C2	1
P274	male	18	Hungary	Germany	TL2	Purple Goat	B1	2
P275	female	17	Finland	France	PS5	Blue Elephant	B1	1
P276	female	16	Thailand	Estonia	DT4	Blue Duck	A1	2
P277	male	16	Turkey	Germany	DT1	Orange Elephant	A2	1
P278	female	16	Thailand	Germany	PM2	Blue Albatros	A3	2
P279	female	17	Switzerland	Ireland	PM2	Purple Bee	B3	3
P280	female	17	Norway	Germany	PS3	Purple Duck	B3	1
P281	female	17	Estonia	France	TL4	Black Elephant	C3	1
P282	female	18	Chile	Netherlands	PM2	Orange Duck	B1	1
P283	female	16	Thailand	Austria	DT1	Orange Fox	C1	1
P284	male	16	Romania	Switzerland	PM2	Orange Cat	C2	1
P285	male	17	Germany	Ireland	TL5	Blue Goat	A2	1
P286	female	17	Switzerland	Belgium	PS1	Black Cat		1
P287	male	16	Canada	Germany	PM1	Orange Fox	C1	1
P288	male	18	Norway	Germany	PS4	Blue Goat	A2	1
P289	female	18	Norway	Italy	TL3	Black Horse	C3	1
P290	female	18	Switzerland	Norway	DT2	Pink Cat	C1	1
P291	female	16	Germany	Ireland	TL4	Black Bee	B1	1
P292	female	18	Estonia	Denmark	TL2	Black Fox	B1	2
P293	female	18	Belgium (Flanders)	Spain	PS4	Pink Albatros	A2	1
P294	female	17	Hungary	Ireland	PS1	Orange Cat	C2	1
P295	male	18	Estonia	Belgium	DT3	Purple Duck	B3	1
P296	female	17	Thailand	France	PS5	Blue Albatros	A3	2
P297	female	18	Finland	Italy	PS3	Purple Bee	B3	3
P298	female	17	Thailand	Germany	PS2	Black Duck	A1	1
P299	female	16	Estonia	Austria	PS5	Black Cat		1
P300	female	18	Estonia	Hungary	DT1	Blue Goat	A2	1
P301	male	16	Slovakia	Germany	DT4	Pink Iguana	A1	2
P302	female	17	Germany	Ireland	PM3	Black Fox	B1	2
P303	female	17	Italy	Germany	PM1	Orange Duck	B1	1
P304	male	17	Germany	Ireland	PS2	Blue Horse	C1	2
P305	male	16	Turkey	Switzerland	PS3	Purple Duck	B3	1
P306	male	16	Turkey	Germany	PM1	Black Duck	A1	1
P307	female	17	Turkey	Germany	TL5	Purple Horse	A1	1
P308	male	19	Turkey	Belgium	DT1	Purple Albatros	B3	1
P309	male	17	Chile	Switzerland	DT2	Blue Cat	C2	1
P310	female	17	Estonia	France	DT1	Blue Fox	A3	1
P311	male	17	Bulgaria	Austria	TL4	Orange Horse	B2	1
P312	female	17	France	Denmark	TL2	Purple Fox	C1	1
P313	male	16	Netherlands	Italy	DT3	Purple Cat	C1	1
P314	female	17	Estonia	Spain	TL3	Blue Elephant	B1	1
P315	male	16	Bulgaria	Germany	PM1	Purple Albatros	B3	1
P316	male	17	Finland	Spain	PM3	Orange Cat	C2	1
P317	male	18	Latvia	France	DT2	Orange Bee	C2	3
P318	female	17	Finland	Italy	PM4	Purple Fox	C1	1
P319	female	17	Czech Republic	Belgium	PS4	Pink Albatros	A2	1
P320	male	17	Germany	Ireland	PS1	Pink Cat	C1	1
P321	male	16	Germany	Hungary	PS1	Blue Fox	A3	1
P322	male	16	Japan	Germany	PS1	Orange Fox	C1	1
P323	female	17	Japan	Finland	TL5	Pink Fox	C1	1
P324	female	16	Germany	Ireland	DT4	Pink Horse	A3	1
P325	male	16	Germany	Ireland	TL4	Pink Fox	C1	1
P326	female	17	Germany	Belgium	PM3	Black Horse	C3	1
P327	male	17	Thailand	Germany	PM1	Blue Goat	A2	1
P328	female	16	China	Germany	PM1	Orange Iguana	A1	1
P329	female	16	Thailand	Norway	DT2	Blue Albatros	A3	2
P330	male	18	Turkey	Germany	TL4	Orange Goat	B1	2
P331	female	17	Turkey	France	PS2	Blue Iguana	B2	1
P332	female	17	Finland	France	PM1	Orange Iguana	A1	1
P333	male	16	Czech Republic	Norway	PS1	Orange Duck	B1	1
P334	female	16	China	Germany	TL4	Orange Duck	B1	1
P335	female	16	China	Germany	TL1	Black Goat	C1	2
P336	female	15	China	Germany	PM1	Orange Bee	C2	3
Track abbreviations: TL= Team Leadership; PJ= Project Management; PS= Public Speaking; DT= Design Thinking

## Sheet: Pitching groups + Data set
Group	Pitch 1_Room	Pitch 2_Room	Pitch_Final	Winner	Project Outline	Recording	Flip Chart	Amount students	Amount male	Average age	Path topic	Track_DT	Track_PM	Track_PS	Track_TL
Purple Albatros	1				y	y	y	8	3	16.875	B3	2	2	2	2
Purple Bee	1	1	1		y	y	y	7	2	17.1429	B3	1	2	3	1
Purple Cat	1				y	y	y	8	2	16.375	C1	2	2	2	2
Purple Duck	1				y	y	y	8	3	17.25	B3	3	1	2	2
Purple Elephant	2				y			8	2	16.375	C1	2	2	2	2
Purple Fox	2				y			7	2	17	C1	2	2	2	1
Purple Goat	2	1			y	y		7	3	17	B1	1	2	2	2
Purple Horse	2				y	y		7	2	16.8571	A1	2	2	1	2
Purple Iguana	3							7	2	16.7143		2	1	1	3
Blue Albatros	3	1			y	y		8	1	16.625	A3	2	2	2	2
Blue Bee	3				y		y	8	3	16.625	B3	1	2	3	2
Blue Cat	3				y			6	3	17.1667	C2	2	2	2	0
Blue Duck	4	2			y	y		7	2	16.8571	A1	1	2	2	2
Blue Elephant	4				y	y	y	8	1	17.125	B1	2	1	3	2
Blue Fox	4				y	y	y	8	4	16.625	A3	1	2	3	2
Blue Goat	4				y	y	y	8	3	17.25	A2	2	2	2	2
Blue Horse	5	2			y	y		7	3	16.7143	C1	1	2	2	2
Blue Iguana	5				y			7	3	17.2857	B2	2	1	2	2
Pink Albatros	5				y		y	7	1	17.1429	A2	1	1	3	2
Pink Bee	5				y			7	2	16.5714	A2	1	2	2	2
Pink Cat	6				y			7	2	17.1429	C1	1	2	2	2
Pink Duck	6				y			7	3	16.4286	B1	1	1	3	2
Pink Elephant	6	2	1		y	y		8	2	17.375	C1	1	2	3	2
Pink Fox	6				y			7	2	16.5714	C1	1	2	2	2
Pink Goat	7				y			7	1	17	C3	1	2	2	2
Pink Horse	7				y			8	3	16.25	A3	1	2	3	2
Pink Iguana	7	3			y	y		7	3	17.1429	A1	1	3	2	1
Orange Albatros	7				y			7	1	17.1429	B2	1	2	2	2
Orange Bee	8	3	1		y	y		7	2	16.7143	C2	1	2	2	2
Orange Cat	8				y			7	2	16.7143	C2	2	2	2	1
Orange Duck	8				y	y		7	3	16.8571	B1	1	2	3	1
Orange Elephant	8				y			7	4	16.4286	A2	2	2	2	1
Orange Fox	9				y			7	2	16.2857	C1	2	2	2	1
Orange Goat	9	3			y	y		8	4	17	B1	2	2	2	2
Orange Horse	9				y			8	2	16.875	B2	2	2	2	2
Orange Iguana	9				y			7	1	17	A1	1	3	2	1
Black Albatros	10	4	1	1	y	y		8	1	17.125	C3	2	2	2	2
Black Bee	10					y		8	2	16.875	B1	2	2	2	2
Black Cat	10							8	2	17.125		2	2	2	2
Black Duck	11					y	y	8	3	16.875	A1	2	2	2	2
Black Elephant	11				y	y		8	1	16.75	C3	2	2	2	2
Black Fox	11	4			y	y		8	2	16.875	B1	2	2	2	2
Black Goat	12	4			y	y	y	8	3	17.125	C1	2	1	3	2
Black Horse	12				y	y	y	8	2	17.375	C3	2	2	2	2
Black Iguana	12				y	y	y	8	2	16.375	B1	2	2	2	2
												Track abbreviations: TL= Team Leadership; PJ= Project Management; PS= Public Speaking; DT= Design Thinking
